# Supplementary material for: Identification of RNA N6-methyladenosine regulation in epilepsy: Significance of the cell death mode, glycometabolism, and drug reactivity
Source: Front Genet. 2022 Nov 17;13:1042543. doi: 10.3389/fgene.2022.1042543 (PMC9714553; doi:10.3389/fgene.2022.1042543)
Supplement: Supplementary file 1 [file Table2.XLSX]

## Sheet: Sheet1
Clinical variables		Number		Percents (%)
Age
<=20		35		38.46
>20		56		61.54
Gender
FEMALE		37		40.66
MALE		54		59.34
Type
Cryptogenic		36		39.56
Idiopathic		42		46.15
Symptomatic		13		14.29
Drug
Carbamazepine		19		20.88
Phenytoin		13		14.29
Valproic Acid		25		27.47
Unmedicated		34		37.36
Drug-response
Non-responder		24		26.38
Responder		33		36.26
Unmedicated		34		37.36
